# Supplementary material for: Nutritional Interventions in Pancreatic Cancer: A Systematic Review
Source: Cancers (Basel). 2022 Apr 28;14(9):2212. doi: 10.3390/cancers14092212 (PMC9101959; doi:10.3390/cancers14092212)
Supplement: Supplementary file 1 [file cancers-14-02212-s001.zip]

Archive with 1 entries (1 files):
- cancers-1680438-supplementary.pdf
